# Supplementary material for: Preparation of Heterogeneous Fenton Catalysts Cu-Doped MnO2 for Enhanced Degradation of Dyes in Wastewater
Source: Nanomaterials (Basel). 2024 May 9;14(10):833. doi: 10.3390/nano14100833 (PMC11124159; doi:10.3390/nano14100833)
Supplement: Supplementary file 1 [file nanomaterials-14-00833-s001.zip]

Archive with 1 entries (1 files):
- nanomaterials-2968313-supplementary.pdf
